# Supplementary material for: Comparative Study of Redox Status of MDCK Cells in Chicken Embryo Extract Versus Fetal Bovine Serum
Source: Int J Mol Sci. 2026 Mar 19;27(6):2794. doi: 10.3390/ijms27062794 (PMC13026395; doi:10.3390/ijms27062794)
Supplement: Supplementary file 1 [file ijms-27-02794-s001.zip › Table S1.xlsx]

## Sheet: MDCK positive
Compound ID	Formula	m/z	Retention time (min)	QC1	QC2	QC3	POS_MDCK_CEE_1	POS_MDCK_CEE_2	POS_MDCK_CEE_3	POS_MDCK_FBS_1	POS_MDCK_FBS_2	POS_MDCK_FBS_3
Lysine	C6H14N2O2	147.114	0.556717	0.000825155	0.00084251	0.0008078	0.000828626	0.000904748	0.000857632	0.000816128	0.000837874	0.00076854
Valine	C5H11NO2	140.069	0.632767	5.9875e-05	6.53283e-05	5.44216e-05	5.62343e-05	7.17172e-05	4.58575e-05	5.14693e-05	5.76793e-05	7.92171e-05
Glutamine	C5H10N2O3	147.078	0.636567	0.000299467	0.000299022	0.000299912	0.000275054	0.00026399	0.000313207	0.000368002	0.00035078	0.000291035
Homoserine	C4H9NO3	120.066	0.647983	0.000134329	0.000134091	0.000134567	0.000121661	0.000114733	0.000136397	0.000169442	0.000152036	0.000139996
Proline	C5H9NO2	116.071	0.663183	0.000303134	0.00030264	0.000303628	0.0003743	0.000377743	0.000393148	0.000229466	0.000231006	0.000240547
Uridine	C9H12N2O6	267.06	0.698383	1.30659e-05	1.42708e-05	1.1861e-05	4.50059e-06	5.99362e-06	5.42663e-06	3.1142e-05	2.84938e-05	3.60889e-05
Tyrosine	C9H11NO3	182.082	0.7364	0.00645731	0.00640607	0.00651057	0.00608145	0.00658493	0.00594836	0.00668512	0.00666257	0.00717191
Phenylpyruvic acid	C9H8O3	165.055	0.7364	0.00277999	0.00277694	0.00278305	0.002611	0.00284696	0.00255416	0.00288685	0.00289108	0.0031036
Tyrosine	C9H11NO3	182.082	0.7364	0.00702924	0.00699446	0.00706401	0.00664218	0.00718858	0.00652935	0.00728241	0.00725086	0.00782994
Pyroglutamic acid	C5H7NO3	130.051	0.774433	0.00956207	0.00950654	0.00961759	0.00840425	0.00838004	0.00909694	0.0107166	0.0106385	0.011141
L-Phenylalanine	C9H11NO2	166.086	0.820067	5.05924e-06	4.81085e-06	5.31741e-06	6.12492e-06	8.65018e-06	5.40978e-06	2.90672e-06	3.68727e-06	3.31025e-06
Methionine	C5H11NO2S	150.059	0.94935	0.00215789	0.00215133	0.00216444	0.0020756	0.00194288	0.00239356	0.00242561	0.00226681	0.00221584
Coumarin	C9H6O2	147.045	1.0178	0.000542726	0.000551224	0.000534229	0.000546344	0.000524599	0.000563493	0.000574993	0.000558189	0.000571346
5-Hydroxytryptophan	C11H12N2O3	221.093	1.08722	1.87781e-05	1.90922e-05	1.84517e-05	1.99156e-05	1.9499e-05	2.4051e-05	1.27758e-05	1.57933e-05	1.4242e-05
N1-Methylguanosine	C11H15N5O5	336.071	1.38858	5.57538e-06	6.10429e-06	5.02565e-06	8.59567e-06	6.54715e-06	1.06601e-05	1.59069e-06	1.78798e-06	1.33725e-06
Phenylalanine	C9H11NO2	166.087	1.64717	0.029388	0.0291559	0.02962	0.0274567	0.0244405	0.0311964	0.0329141	0.0310383	0.0336013
trans-Cinnamic acid	C9H8O2	149.061	1.65097	0.000577679	0.000585213	0.000570145	0.000557134	0.000537364	0.000601972	0.000615175	0.000606132	0.00064676
N2_N2-Dimethylguanosine	C12H17N5O5	350.087	1.76602	4.15419e-06	4.50805e-06	3.78641e-06	6.698e-06	8.05456e-06	7.88237e-06	6.1933e-07	7.07867e-07	9.15829e-07
trans-Zeatin	C10H13N5O	220.119	1.80403	0.00554774	0.00558826	0.00550722	0.00532014	0.00550726	0.00545252	0.0055938	0.00594812	0.00656689
Adenine	C5H5N5	136.063	2.15103	4.57166e-05	4.70488e-05	4.43845e-05	3.92461e-05	3.93512e-05	4.20237e-05	5.27138e-05	5.22918e-05	5.7961e-05
L-Tryptophan	C11H12N2O2	205.098	2.26512	0.00753179	0.00748508	0.00758034	0.00728823	0.00735026	0.00756551	0.00792248	0.00797404	0.00827176
Folic acid	C19H19N7O6	442.148	2.41818	0.000912952	0.000925278	0.000900142	0.00129029	0.00128274	0.00121382	0.000634055	0.000599502	0.000560661
L-Tryptophan	C8H10N4O2	195.089	2.83743	0.000217825	0.000223537	0.000212113	0.000176125	0.00020883	9.01171e-05	0.000376159	0.000221551	0.000321234
Riboflavin	C17H20N4O6	377.147	3.15022	0.000283547	0.000281619	0.000285551	0.00037463	0.000331407	0.000470555	0.000305547	0.000278296	0.000272172
Riboflavin	C17H20N4O6	377.147	3.15022	0.000402868	0.000401664	0.000404072	0.000531275	0.000475231	0.00066861	0.000449014	0.000393468	0.000389616
Glycocholic acid	C26H43NO6	466.317	7.57378	2.86284e-05	3.09191e-05	2.62476e-05	0	0	0	7.611e-05	7.75949e-05	7.99291e-05
Glycocholic acid	C26H43NO6	466.317	7.57378	3.11121e-05	3.37514e-05	2.84727e-05	0	0	0	8.28895e-05	8.44274e-05	8.72424e-05
FA 18:2	C18H32O4	313.238	8.14228	0.000134167	0.000141993	0.00012634	0.000128466	0.000139165	0.000134318	0.000141137	0.000136712	0.000151821
FA 18:3	C18H30O3	295.228	9.03783	0.000299202	0.000309397	0.000288606	0.000284444	0.000298369	0.000291973	0.000327428	0.000311142	0.000343635
LPC 18:3	C26H48NO7P	556.277	9.08442	2.95658e-06	2.8901e-06	3.02307e-06	2.02092e-06	3.73828e-06	4.45173e-06	1.7e-06	1.9323e-06	2.36428e-06
FA 18:1	C18H34O5	331.249	9.08823	0.000698546	0.000731493	0.0006656	0.000671701	0.00069325	0.000702044	0.000751435	0.000720582	0.00080105
Glycochenodeoxycholic acid	C26H43NO5	450.322	9.17948	4.03526e-05	4.17264e-05	3.89247e-05	0	0	0	0.000101716	0.000102428	0.000111247
Glycohyodeoxycholic acid	C26H43NO5	472.303	9.1833	3.33331e-06	3.32521e-06	3.3414e-06	0	0	0	7.29881e-06	7.88523e-06	8.0463e-06
LPC 18:2	C26H50NO7P	520.34	10.5371	3.99053e-05	3.99986e-05	3.9812e-05	8.3331e-05	0.00013023	6.44543e-05	4.96087e-06	9.49745e-06	7.07439e-06
PC(16:0)	C24H50NO7P	496.34	10.8993	0.00081735	0.000814008	0.000820824	0.000543035	0.000575151	0.000565037	0.00107739	0.00115228	0.00118323
Phthalic acid	C8H6O4	167.033	10.9069	5.7285e-06	6.26622e-06	5.19079e-06	5.6458e-06	5.92812e-06	5.84939e-06	6.47372e-06	6.20736e-06	6.70024e-06
LPE 18:1	C23H46NO7P	480.308	11.3984	1.86313e-05	1.96713e-05	1.75913e-05	1.95184e-05	2.60161e-05	1.88064e-05	1.60313e-05	1.96863e-05	1.85193e-05
LPC 18:1	C26H52NO7P	522.356	11.4678	0.00172775	0.00167939	0.00177611	0.000528831	0.00073831	0.000446322	0.00204951	0.00330819	0.00267898
Phosphorylcholine	C5H14NO4P	184.075	13.5688	6.94118e-05	6.33104e-05	7.55133e-05	7.64468e-05	7.68346e-05	1.96702e-05	6.09505e-05	6.64323e-05	1.56386e-05
PC 34:1	C42H82NO8P	760.585	14.7734	0.000303604	0.000234769	0.000372439	0.000707309	0.000900634	0.00048607	0.000260328	0.000467608	0.000618135
