# Supplementary material for: Comparative Study of Redox Status of MDCK Cells in Chicken Embryo Extract Versus Fetal Bovine Serum
Source: Int J Mol Sci. 2026 Mar 19;27(6):2794. doi: 10.3390/ijms27062794 (PMC13026395; doi:10.3390/ijms27062794)
Supplement: Supplementary file 1 [file ijms-27-02794-s001.zip › Table S2.xlsx]

## Sheet: MDCK negative
Compound ID	Formula	m/z	Retention time (min)	QC1	QC2	QC3	NEG_MDCK_CEE_1	NEG_MDCK_CEE_2	NEG_MDCK_CEE_3	NEG_MDCK_FBS_1	NEG_MDCK_FBS_2	NEG_MDCK_FBS_3
Glutamic acid	C5H9NO4	146.045	0.647967	1.15917e-05	1.33487e-05	1.24027e-05	2.02545e-05	1.68842e-05	2.34971e-05	9.26169e-06	7.09163e-06	5.79044e-06
Muramic acid	C9H17NO7	250.093	0.647967	0.000130946	0.000149341	0.000141752	0.000181697	0.000119314	0.000231781	0.000165356	0.000136433	0.00010617
N-Acetyl-threonine	C6H11NO4	160.061	0.655567	4.26474e-05	4.02906e-05	3.9394e-05	4.15373e-05	2.27173e-05	5.6471e-05	5.956e-05	4.32311e-05	3.44167e-05
N-Acetyl-DL-glutamic acid	C7H11NO5	188.056	0.663167	0.000645639	0.000870257	0.000870084	0.00100898	0.000979577	0.00115778	0.000809263	0.000693276	0.000540827
4-Acetamidobenzoic acid	C6H11NO3	144.066	0.663167	0.000475636	0.000576455	0.0005762	0.000659754	0.000651783	0.000731997	0.000567961	0.000461166	0.000377119
Uridine	C9H12N2O6	243.062	0.7012	2.98255e-05	2.78679e-05	2.56238e-05	1.28878e-05	1.4405e-05	1.25402e-05	5.97243e-05	5.3342e-05	5.50785e-05
Ascorbic acid	C6H8O6	175.024	0.7126	7.19263e-05	8.78377e-05	7.88651e-05	0.00012671	0.000130656	0.000114724	3.81252e-05	5.64959e-05	4.38792e-05
Uric acid	C5H4N4O3	167.021	0.948367	5.38335e-05	5.28142e-05	4.99501e-05	4.55194e-05	9.22602e-05	4.55279e-05	8.27748e-05	7.42797e-05	5.7094e-05
Xanthine	C5H4N4O2	151.026	0.952167	9.36812e-05	0.000113453	0.000111177	0.000118407	0.000160443	0.000116855	9.71327e-05	9.74426e-05	9.53636e-05
5-Methyluridine	C10H14N2O6	257.078	0.971183	0.000344543	0.000602328	0.000619325	0.000414198	0.000463857	0.000505823	0.000840883	0.000787045	0.000723036
Tyrosine	C9H11NO3	180.066	1.01682	0.000756674	0.000762603	0.000823575	0.000855354	0.00093573	0.000781433	0.000880128	0.000799551	0.000726747
N2-Acetyl-histidine	C8H11N3O3	196.072	1.0558	4.19078e-06	4.35119e-06	4.81765e-06	0	0	0	1.30679e-05	1.16656e-05	7.49703e-06
Glutamic acid diethyl ester	C9H17NO4	202.108	1.21172	7.2937e-05	7.57421e-05	7.30053e-05	0.000159782	6.77621e-05	0.000189093	3.21732e-05	3.08091e-05	2.03014e-05
N-Fructosyl isoleucine	C12H23NO7	292.14	1.4931	0.0060063	0.00688074	0.00658818	0.00664147	0.00550508	0.00774281	0.0070213	0.00678985	0.00660963
Phenylalanine	C9H11NO2	164.071	1.64997	0.00135437	0.00158253	0.00173827	0.00147053	0.00192037	0.00159546	0.00159991	0.00171202	0.00160517
Allose	C6H12O6	179.056	1.64997	5.58797e-05	7.70494e-05	8.06014e-05	6.8336e-05	5.07903e-05	9.12334e-05	0.000102295	8.8045e-05	8.67461e-05
Phenylalanine	C9H11NO2	164.071	1.64997	0.00135437	0.00158253	0.00173827	0.00147053	0.00192037	0.00159546	0.00159991	0.00171202	0.00160517
Pantothenic acid	C9H17NO5	218.103	1.80208	0.00375818	0.00422901	0.00393434	0.00398727	0.00413313	0.00415818	0.00411626	0.00406439	0.0046581
Pantothenic acid	C9H17NO5	218.103	1.80208	0.00375818	0.00422901	0.00393434	0.00398727	0.00413313	0.00415818	0.00411626	0.00406439	0.0046581
Tryptophan	C11H12N2O2	203.082	2.26695	0.0013014	0.00140671	0.00138822	0.00136696	0.0015985	0.00148038	0.00144266	0.00144988	0.00129173
Tryptophan	C11H12N2O2	203.082	2.26695	0.0013014	0.00140671	0.00138822	0.00136696	0.0015985	0.00148038	0.00144266	0.00144988	0.00129173
Phenol sulfate	C6H6O4S	172.991	2.60635	9.79953e-05	0.000114557	0.000108049	9.72928e-05	9.90846e-05	0.000108199	0.000117998	0.000119873	9.95077e-05
Hippuric acid	C9H9NO3	178.05	3.08645	0.000151343	0.000170693	0.000184667	0	0	0	0.000448811	0.000472044	0.000460531
Hippuric acid	C9H9NO3	178.05	3.08645	0.000151343	0.000170693	0.000184667	0	0	0	0.000448811	0.000472044	0.000460531
Loganic acid	C16H24O10	375.13	3.15108	2.78837e-05	2.2924e-05	2.30915e-05	3.32452e-05	2.95831e-05	3.71317e-05	2.23761e-05	2.27163e-05	1.97081e-05
Phenylacetylglycine	C10H11NO3	192.066	3.52373	0.00212301	0.00238045	0.00238549	0.00180678	0.00192045	0.00194756	0.00286211	0.00303246	0.00304279
5-Hydroxyindole-3-acetic acid	C10H9NO3	190.05	3.68442	1.37458e-05	1.3808e-05	1.19768e-05	3.68669e-05	3.35065e-05	3.63167e-05	0	0	0
5-Hydroxyindole-3-acetic acid	C10H9NO3	190.05	3.68442	1.37458e-05	1.3808e-05	1.19768e-05	3.68669e-05	3.35065e-05	3.63167e-05	0	0	0
16-Hydroxyhexadecanoic acid	C16H32O3	271.227	12.6759	3.52255e-05	3.53033e-05	3.30832e-05	2.65072e-06	2.30804e-06	3.16435e-06	8.01749e-05	8.19723e-05	8.46712e-05
